# Supplementary material for: Progress of the COVID-19: Persistence, Effectiveness, and Immune Escape of the Neutralizing Antibody in Convalescent Serum
Source: Pathogens. 2022 Dec 13;11(12):1531. doi: 10.3390/pathogens11121531 (PMC9782332; doi:10.3390/pathogens11121531)
Supplement: Supplementary file 1 [file pathogens-11-01531-s001.zip]

Archive with 1 entries (1 files):
- pathogens-2032200-supplementary.pdf
